# Supplementary material for: Dressing Wear Time after Breast Reconstruction: A Randomized Clinical Trial
Source: PLoS One. 2016 Dec 2;11(12):e0166356. doi: 10.1371/journal.pone.0166356 (PMC5135046; doi:10.1371/journal.pone.0166356)
Supplement: S1 Table — (XLS) [file pone.0166356.s003.xls]

## Sheet: Sociodemog and clinical data
	Group I
						EX/P = expander/prosthesis
						TRAM = TRAM flap
			W = white		I = immediate	LD = latissimus dorsi flap		Y = yes	G = general
			NW = non white		D = delayed	LF = local flaps		N = No	O = other
	Protocol	Age (years)	Skin color	BMI (Kg/m2)	Time	Method	Duration (min)	Antibiotics	Anesthesia	Colunas1
	1a	66	W	30	I	LF	240	Y	G
	2a	32	W	23.2	D	TRAM	300	Y	G
	3a	42	W	25.2	D	TRAM	260	Y	G
	4a	33	W	28.2	I	LF	150	Y	G
	8a	32	W	20.1	I	EX/P	120	Y	G
	17a	46	W	19.7	I	EX/P	100	Y	G
	21a	55	W	27.9	I	EX/P	90	Y	G
	22a	49	W	26.4	D	TRAM	270	Y	G
	23a	66	W	26.2	I	LF	90	Y	G
	24a	50	W	26.4	I	LF	80	Y	G
	26a	42	W	23.6	I	EX/P	120	Y	G
	28a	53	W	28.5	I	LF	180	Y	G
	29a	42	W	29.5	I	LF	90	Y	G
	31a	60	W	25.1	D	EX/P	120	Y	G
	32a	49	W	26.2	D	TRAM	220	Y	G
	33a	35	W	28.3	I	LF	120	Y	G
	35a	49	W	22	I	LF	110	Y	G
	36a	39	W	26.6	D	EX/P	120	Y	G
	37a	46	W	28.7	D	TRAM	260	Y	G
	39a	40	W	20.5	I	EX/P	120	Y	G
	1	34	W	25.8	D	TRAM	250	Y	G
	2	44	W	30	I	EX/P	60	Y	G
	5	48	W	28	D	TRAM	280	Y	G
	6	50	W	25.3	I	EX/P	70	Y	G
	7	60	W	22.6	I	LF	105	Y	G
	14	41	W	24.8	I	LF	100	Y	G
	16	34	W	25.4	D	TRAM	120	Y	G
	17	53	W	29.6	I	LF	120	Y	G
	20	50	W	24	I	EX/P	130	Y	G
	21	55	W	29.2	I	EX/P	120	Y	G
	23	58	W	23.4	D	EX/P	120	Y	G
	25	48	W	26.1	D	TRAM	270	Y	G
	27	38	W	19.1	I	LF	120	Y	G
	28	49	W	23.7	I	LF	80	Y	G
	30	70	W	28.4	D	EX/P	170	Y	G
	31	40	NW	21.9	I	LF	60	Y	G
	33	46	W	25.4	I	LF	80	Y	G
	34	66	W	25.8	I	EX/P	100	Y	G
	37	50	W	27.7	I	EX/P	90	Y	G
	38	62	W	27.4	D	EX/P	60	Y	G
	39	38	W	29.9	I	EX/P	90	Y	G
	40	42	W	23.1	I	EX/P	90	Y	G
	43	68	W	30	I	EX/P	120	Y	G
	46	52	W	20.3	I	EX/P	80	Y	G
	48	51	W	23.7	D	EX/P	60	Y	G
	50	61	W	22.9	D	LD	120	Y	G
	51	39	W	25.4	I	EX/P	90	Y	G
	52	51	W	27.1	D	LD	230	Y	G
	53	40	W	29.1	I	EX/P	80	Y	G
	54	35	W	22.2	I	LF	60	Y	G
	57	44	W	29.3	D	EX/P	150	Y	G
	58	43	W	26.5	D	EX/P	120	Y	G
	60	45	W	24.8	I	EX/P	120	Y	G
	63	53	NW	23.2	D	EX/P	50	Y	G
	68	59	NW	29.6	D	EX/P	90	Y	G
	69	42	W	23.3	I	EX/P	80	Y	G
	71	59	W	24.6	D	TRAM	240	Y	G
	72	59	W	23.9	D	EX/P	140	Y	G
	74	42	W	20	D	EX/P	120	Y	G
	75	51	W	29.6	D	LD	120	Y	G
	79	37	W	24.8	D	TRAM	240	Y	G
	80	46	W	28.5	I	LF	90	Y	G
	82	38	W	29.9	I	LF	80	Y	G
	86	40	W	29.8	D	EX/P	60	Y	G
	89	51	W	21.5	I	LF	90	Y	G
	91	48	W	27.1	D	EX/P	100	Y	G
	92	48	W	24.1	I	EX/P	100	Y	G
	93	42	W	25.2	I	EX/P	80	Y	G
	95	45	W	28.9	D	EX/P	60	Y	G
	96	47	W	29	I	LF	100	Y	G
	97	53	W	20.9	D	EX/P	90	Y	G
	99	52	W	24.3	I	EX/P	110	Y	G
	102	49	W	25	I	EX/P	100	Y	G
	104	39	W	24.7	D	TRAM	270	Y	G
	105	46	W	26.1	I	EX/P	90	Y	G
	113	41	W	29.8	I	EX/P	100	Y	G
	116	28	W	25	I	EX/P	105	Y	G
	117	36	W	26.4	I	EX/P	120	Y	G
	119	44	W	25	I	EX/P	70	Y	G
	121	35	W	27.3	I	EX/P	80	Y	G
	122	23	W	20	I	EX/P	135	Y	G
	123	50	NW	29.4	I	EX/P	100	Y	G
	124	55	W	25	I	LF	60	Y	G
	127	51	W	27.3	D	TRAM	240	Y	G
	129	60	W	27.3	I	LF	100	Y	G
	130	46	W	24	D	EX/P	50	Y	G
	131	50	W	29.7	I	LF	90	Y	G
	132	64	W	23.6	I	LF	80	Y	G
	134	53	W	23.2	D	EX/P	60	Y	G
	137	45	W	29.2	D	EX/P	120	Y	G
	139	40	W	29.6	D	EX/P	60	Y	G
	140	44	W	24.6	D	LD	270	Y	G
	143	61	W	26.2	D	EX/P	90	Y	G
	146	41	W	29.6	I	EX/P	60	Y	G
	147	62	W	23.6	D	EX/P	75	Y	G
	150	52	W	24.6	D	TRAM	180	Y	G
	154	62	W	25.9	I	LF	140	Y	G
	157	41	W	23.6	D	EX/P	60	Y	G
	158	61	W	28.8	D	EX/P	90	Y	G
	159	58	W	26.5	I	EX/P	100	Y	G

## Sheet: Pre
Group I - Pre dressing
Protocol Number	HM Agar	Sabouroud	Teague - EMB	Blood Agar	Coagulase test	Glucose broth	Thioglycolate broth
1a	16	0	0	35		(-)	(-)
2a	0	0	0	0		(-)	(-)
3a	0	0	0	0		(-)	(-)
4a	0	0	0	0		(-)	(-)
8a	0	0	0	0		(-)	(-)
17a	0	0	0	0		(-)	(-)
21a	2	0	0	0		(+)	(+)
22a	300	0	0	300		(+)	(+)
23a	6	0	0	0		(+)	(+)
24a	0	0	0	0		(+)	(+)
26a	20	26	0	31		(-)	(-)
28a	0	0	0	0		(-)	(-)
29a	0	0	0	0		(-)	(-)
31a	0	0	0	7		(+)	(-)
32a	16	0	0	25		(-)	(+)
33a	0	0	0	0		(+)	(+)
35a	0	0	0	0		(-)	(-)
36a	0	0	0	0		(-)	(-)
37a	0	0	0	0		(-)	(+)
39a	0	0	0	0		(+)	(+)
1	0	0	0	0		(+)	(+)
2	0	0	0	0		(+)	(+)
5	0	0	0	0		(+)	(+)
6	4	0	5	0		(-)	(-)
7	11	0	0	15		(+)	(+)
14	0	0	0	0		(-)	(-)
16	0	0	0	0		(-)	(-)
17	0	0	0	0		(-)	(+)
20	0	0	0	0		(-)	(-)
21	0	0	0	0		(-)	(-)
23	0	0	0	0		(-)	(-)
25	0	0	0	0		(-)	(-)
27	0	0	0	0		(-)	(-)
28	2	0	0	3		(-)	(-)
30	0	0	0	0		(+)	(+)
31	0	0	0	0		(-)	(+)
33	4	0	0	7		(-)	(-)
34	4	0	0	3		(+)	(+)
37	0	0	0	0		(+)	(-)
38	15	0	0	32		(+)	(+)
39	0	0	0	0		(+)	(-)
40	0	0	0	0		(-)	(-)
43	0	0	0	0		(-)	(-)
46	0	0	0	0		(-)	(-)
48	3	0	0	3		(+)	(+)
50	5	0	0	17		(+)	(-)
51	0	0	0	0		(-)	(-)
52	0	0	0	0		(-)	(-)
53	0	0	0	0		(+)	(-)
54	0	0	0	0		(-)	(+)
57	0	0	0	0		(+)	(+)
58	0	0	0	0		(-)	(-)
60	0	0	0	15		(-)	(-)
63	0	0	0	0		(-)	(-)
68	0	0	0	0		(-)	(-)
69	0	4	0	0		(-)	(-)
71	0	0	0	0		(-)	(-)
72	0	0	0	0		(-)	(+)
74	0	0	0	0		(-)	(-)
75	0	0	0	0		(+)	(+)
79	0	0	0	0		(-)	(-)
80	0	0	0	3		(+)	(-)
82	0	0	0	0		(-)	(-)
86	0	0	0	0		(-)	(-)
89	0	0	0	0		(-)	(-)
91	0	0	0	0		(-)	(-)
92	0	0	0	0		(-)	(-)
93	0	0	0	0		(-)	(-)
95	0	0	0	0		(-)	(-)
96	0	0	0	0		(-)	(-)
97	0	0	0	1		(-)	(-)
99	0	0	0	0		(-)	(-)
102	0	0	0	0		(-)	(-)
104	0	0	0	0		(-)	(-)
105	0	0	0	0		(-)	(-)
113	0	0	0	0		(-)	(-)
116	0	0	0	0		(-)	(-)
117	1	0	0	1		(+)	(-)
119	14	0	0	13		(-)	(-)
121	5	0	0	5		(+)	(+)
122	0	0	0	0		(-)	(-)
123	0	0	0	0		(-)	(-)
124	0	0	0	0		(-)	(-)
127	0	0	0	0		(-)	(-)
129	5	0	0	3	S.aureus	(-)	(-)
130	0	0	0	0		(-)	(-)
131	0	0	0	0		(-)	(-)
132	0	0	0	0		(+)	(+)
134	0	0	0	0		(-)	(-)
137	9	0	0	7		(+)	(+)
139	0	0	0	0		(-)	(-)
140	2	0	0	6		(+)	(+)
143	1	0	0	2		(-)	(-)
146	0	0	0	0		(-)	(-)
147	0	0	0	0		(-)	(-)
150	0	0	0	0		(-)	(-)
154	9	0	0	1		(+)	(-)
157	0	0	0	0		(-)	(-)
158	0	0	0	0		(-)	(-)
159	0	0	0	0		(-)	(-)

## Sheet: PO1
Group I - PO1
Protocol Number	HM Agar	Sabouroud	Teague - EMB	Blood Agar	Coagulase test	Glucose broth	Thioglycolate broth
1a	4	2	5	12		(-)	(-)
2a	0	0	0	0		(-)	(-)
3a	0	0	0	0		(+)	(-)
4a	0	0	0	0		(-)	(-)
8a	0	0	0	0		(-)	(-)
17a	0	0	0	0		(-)	(-)
21a	0	0	0	0		(-)	(-)
22a	5	0	0	0		(+)	(+)
23a	8	17	0	0		(+)	(+)
24a	4	0	0	0		(+)	(+)
26a	21	0	0	26		(-)	(-)
28a	0	0	0	0		(-)	(-)
29a	0	0	0	0		(-)	(-)
31a	0	0	0	5		(-)	(-)
32a	300	0	0	300		(+)	(+)
33a	46	0	0	28		(-)	(-)
35a	0	0	0	0		(+)	(+)
36a	0	0	0	0		(+)	(+)
37a	0	0	0	0		(-)	(-)
39a	0	0	0	0		(+)	(+)
1	0	0	0	0		(+)	(-)
2	0	0	0	0		(-)	(-)
5	0	0	0	0		(-)	(+)
6	0	0	0	0		(-)	(-)
7	0	0	0	0		(-)	(-)
14	0	0	0	0		(-)	(-)
16	0	0	0	0		(-)	(-)
17	0	0	0	0		(-)	(-)
20	0	0	0	0		(-)	(-)
21	0	0	0	0		(-)	(-)
23	0	0	0	0		(-)	(-)
25	0	0	0	0		(-)	(-)
27	0	0	0	0		(-)	(-)
28	0	0	0	0		(-)	(-)
30	0	0	0	0		(-)	(-)
31	0	0	0	0		(-)	(+)
33	0	0	0	0		(-)	(-)
34	0	0	0	0		(-)	(-)
37	0	0	0	0		(-)	(-)
38	0	0	0	0		(-)	(-)
39	0	0	0	0		(-)	(-)
40	0	0	0	0		(-)	(-)
43	0	0	0	0		(-)	(-)
46	0	0	0	0		(-)	(-)
48	0	0	0	0		(-)	(-)
50	0	0	0	0		(-)	(-)
51	0	0	0	0		(-)	(-)
52	0	0	0	0		(-)	(-)
53	0	0	0	0		(-)	(-)
54	0	0	0	0		(-)	(-)
57	0	0	0	0		(-)	(+)
58	0	0	0	0		(-)	(-)
60	0	0	0	0		(-)	(+)
63	0	0	0	0		(-)	(-)
68	1	0	0	2		(-)	(-)
69	0	0	0	0		(-)	(-)
71	0	0	0	0		(-)	(-)
72	0	0	0	0		(-)	(-)
74	0	0	0	0		(-)	(-)
75	0	0	0	0		(-)	(-)
79	0	0	0	0		(-)	(-)
80	0	0	0	0		(+)	(-)
82	0	0	0	0		(-)	(-)
86	0	1	0	7		(+)	(-)
89	0	0	0	0		(-)	(-)
91	0	0	0	0		(-)	(-)
92	6	0	0	7		(-)	(-)
93	1	0	0	2		(-)	(-)
95	0	0	0	1		(+)	(+)
96	0	0	0	0		(-)	(-)
97	0	0	0	1		(-)	(-)
99	0	0	0	0		(-)	(-)
102	0	0	0	0		(-)	(-)
104	0	0	0	0		(-)	(-)
105	0	0	0	0		(-)	(-)
113	0	0	0	0		(-)	(-)
116	0	0	0	0		(-)	(-)
117	0	0	0	1		(-)	(-)
119	0	0	0	0		(-)	(-)
121	1	0	0	5		(-)	(-)
122	0	0	0	0		(-)	(-)
123	0	0	0	0		(-)	(-)
124	0	0	0	0		(-)	(-)
127	0	0	0	0		(+)	(+)
129	0	0	0	0		(-)	(-)
130	0	0	0	0		(-)	(-)
131	0	0	0	0		(-)	(-)
132	0	0	0	0		(-)	(-)
134	0	0	0	0		(-)	(-)
137	15	0	0	20		(+)	(-)
139	0	0	0	0		(-)	(-)
140	0	0	0	0		(+)	(+)
143	1	0	0	3		(+)	(+)
146	0	0	0	0		(-)	(-)
147	0	0	0	0		(-)	(-)
150	0	0	0	0		(-)	(-)
154	0	0	0	1		(-)	(+)
157	0	0	0	0		(-)	(-)
158	0	0	0	0		(-)	(-)
159	3	0	0	1		(-)	(-)

## Sheet: PO6
Group I - PO6
								N = No		E = Excelent	G = Good	P = Poor	1 = 1 day
								Y = Yes		VG = Very Good	F = Fair		6 = 6 days
Protocol Number	HM Agar	Sabouroud	Teague - EMB	Blood Agar	Coagulase test	Glucose broth	Thioglycolate broth	SSI	Time to SSI onset (weeks)	Safety	Comfort	Convenience	Preference
1a	160	0	30	300		(-)	(-)	N		G	VG	E	1
2a	0	0	0	0		(-)	(-)	N		G	VG	VG	1
3a	0	0	0	0		(+)	(+)	N		E	E	E	1
4a	6	0	0	35		(-)	(-)	N		VG	E	E	1
8a	0	0	0	0		(-)	(-)	N		E	E	E	1
17a	30	0	0	43		(-)	(-)	N		E	E	E	6
21a	0	0	0	0		(-)	(-)	N
22a	300	300	300	300		(+)	(+)	N		E	E	E	1
23a	300	0	0	300		(+)	(+)	N		G	G	G	1
24a	31	0	0	0		(+)	(+)	N		E	E	E	1
26a	300	0	0	0		(-)	(-)	N		VG	E	VG	1
28a	0	0	0	0		(+)	(+)	N		E	G	VG	1
29a	0	0	0	0		(-)	(-)	N		VG	VG	VG	1
31a	0	0	0	0	S.aureus	(+)	(-)	Y	4	E	E	E	6
32a	7	0	0	0		(+)	(+)	N		G	G	E	6
33a	50	0	0	46		(-)	(-)	N
35a	15	0	0	0		(-)	(-)	N		E	VG	VG	1
36a	0	0	0	0		(+)	(+)	N		E	G	VG	1
37a	67	0	0	34		(-)	(-)	Y	3	G	VG	E	1
39a	73	0	0	67		(+)	(+)	N		G	VG	E	1
1	5	0	0	21		(+)	(+)	N		E	E	E	1
2	300	0	0	300		(+)	(+)	N		G	G	E	6
5	0	0	0	0		(-)	(-)	N		E	E	E	1
6	0	0	0	0		(-)	(-)	N		VG	G	E	1
7	2	0	0	11		(+)	(+)	N		VG	E	E	1
14	0	0	0	0		(-)	(-)	N		G	VG	VG	1
16	14	0	0	45		(+)	(+)	N		VG	E	E	1
17	4	0	0	10		(-)	(-)	N		VG	G	G	1
20	0	0	0	0		(-)	(-)	N		E	VG	VG	1
21	0	0	0	0		(-)	(-)	N		E	E	E	6
23	0	0	0	0		(-)	(-)	N		G	G	E	1
25	0	0	0	0		(+)	(+)	N		G	G	VG	6
27	0	0	0	0		(-)	(-)	N		VG	E	E	1
28	0	0	0	0		(-)	(-)	N		G	VG	E	6
30	0	0	0	0		(-)	(-)	Y	3	VG	E	E	1
31	30	0	0	41		(-)	(-)	N		VG	G	E	1
33	7	0	0	16		(+)	(+)	N		E	E	E	1
34	33	0	0	43		(+)	(+)	N
37	8	0	0	5		(+)	(-)	N		E	E	E	1
38	0	0	0	0		(-)	(-)	N		E	E	E	1
39	2	0	14	5		(+)	(-)	N		VG	VG	VG	1
40	300	0	0	300	S.aureus	(+)	(+)	Y	2	VG	VG	E	1
43	0	0	0	0		(-)	(-)	N		E	E	E	1
46	0	0	0	0		(-)	(-)	N		E	E	E	1
48	0	0	0	0		(-)	(-)	N		E	VG	E	1
50	3	0	0	25		(+)	(+)	N		E	E	E	1
51	4	0	0	10		(+)	(+)	N		E	E	E	1
52	0	0	0	0		(-)	(-)	N		E	E	E	1
53	0	0	0	0		(-)	(-)	N		E	E	E	1
54	4	0	0	5		(+)	(+)	N		E	E	E	6
57	24	0	0	31		(-)	(-)	N		VG	VG	VG	1
58	1	0	0	2		(-)	(-)	N
60	41	0	0	300		(-)	(-)	N		E	E	E	1
63	0	0	0	0		(-)	(-)	N		E	E	E	1
68	44	0	0	67		(+)	(+)	N		E	E	E	1
69	0	0	0	0		(+)	(+)	N		E	E	E	1
71	0	0	0	0		(+)	(+)	N		VG	VG	E	1
72	5	0	0	0		(+)	(+)	N		G	VG	VG	1
74	0	0	0	0		(-)	(-)	N		E	E	E	1
75	0	0	0	0		(+)	(-)	N		VG	VG	E	1
79	0	0	0	0		(-)	(-)	N		E	E	E	1
80	186	0	0	224		(+)	(+)	N		VG	VG	VG	1
82	11	0	0	38		(+)	(+)	N		E	E	E	1
86	3	0	0	1		(+)	(-)	N		E	VG	E	1
89	0	0	0	0		(-)	(-)	N		VG	G	VG	6
91	EXCLUDED	did not return to follow up on day 6
92	8	0	0	9		(+)	(+)	N		G	G	VG	6
93	0	0	0	12		(+)	(+)	N		VG	VG	VG	1
95	27	0	0	125		(+)	(+)	N
96	34	0	0	34		(+)	(+)	N		E	E	E	1
97	21	0	0	30		(+)	(-)	N		G	G	G	1
99	0	0	0	0		(-)	(-)	N		G	G	E	6
102	EXCLUDED	did not return to follow up on day 6
104	9	0	1	8		(-)	(-)	N		E	E	E	1
105	9	0	0	1		(+)	(-)	N
113	13	0	0	2		(-)	(+)	N		VG	VG	E	1
116	EXCLUDED	did not return to follow up afer 1 year
117	3	9	9	7		(-)	(-)	N		VG	VG	VG	1
119	6	0	0	11		(+)	(+)	N		E	E	E	1
121	34	0	0	7		(+)	(+)	N
122	31	0	0	70		(+)	(+)	N		G	G	VG	6
123	0	0	0	0		(-)	(-)	N		VG	VG	VG	1
124	EXCLUDED	did not return to follow up on day 6
127	35	0	0	28		(-)	(-)	N		G	VG	E	6
129	0	0	0	0		(-)	(-)	N		E	E	E	1
130	6	0	0	4		(-)	(-)	N		E	E	E	1
131	1	0	0	1		(-)	(-)	N
132	0	0	0	0		(-)	(-)	N
134	0	0	0	0		(-)	(+)	N		E	E	E	1
137	273	1	49	149		(+)	(+)	N
139	185	2	0	84	S.aureus	(-)	(-)	N
140	59	0	0	188	S.aureus	(+)	(+)	Y	13	E	E	VG	6
143	84	0	0	103		(+)	(+)	N		E	E	E	1
146	EXCLUDED	did not return to follow up on day 6
147	300	0	0	300		(+)	(+)	N		E	E	E	1
150	EXCLUDED	did not return to follow up on day 6
154	300	0	300	300		(+)	(+)	N		E	E	E	1
157	3	0	0	5	S.aureus	(-)	(-)	N		VG	E	E	1
158	5	0	0	1	S.aureus	(-)	(-)	Y	2
159	1	0	0	2		(-)	(-)	N		VG	VG	E	1
