# Supplementary material for: Dressing Wear Time after Breast Reconstruction: A Randomized Clinical Trial
Source: PLoS One. 2016 Dec 2;11(12):e0166356. doi: 10.1371/journal.pone.0166356 (PMC5135046; doi:10.1371/journal.pone.0166356)
Supplement: S2 Table — (XLS) [file pone.0166356.s004.xls]

## Sheet: Sociodemog and clinical data
Group II
					EX/P = expander/prosthesis
					TRAM = TRAM flap
		W = white		I = immediate	LD = latissimus dorsi flap		Y = yes	G = general
		NW = non white		D = delayed	LF = local flaps		N = No	O = other
Protocol	Age (years)	Skin color	BMI (Kg/m2)	Time	Method	Duration (min)	Antibiotics	Anesthesia
5a	41	W	28.4	D	TRAM	240	Y	G
6a	58	W	29.4	I	LF	90	Y	G
7a	30	W	22.9	I	EX/P	60	Y	G
9a	70	W	30	I	LF	80	Y	G
10a	30	W	21.1	D	EX/P	100	Y	G
11a	50	W	26.3	D	TRAM	200	Y	G
12a	45	W	22.6	I	EX/P	90	Y	G
13a	47	W	23.2	D	EX/P	50	Y	G
14a	47	W	20.8	D	EX/P	120	Y	G
15a	35	W	23.6	D	TRAM	250	Y	G
16a	53	W	23.7	I	LF	130	Y	G
18a	44	W	22.8	D	EX/P	60	Y	G
19a	46	W	30	D	EX/P	120	Y	G
20a	54	W	24.8	I	EX/P	110	Y	G
25a	36	W	21	D	EX/P	90	Y	G
27a	43	W	24.8	I	EX/P	120	Y	G
30a	51	W	22.3	I	EX/P	90	Y	G
34a	47	W	24.5	D	EX/P	80	Y	G
38a	70	W	27.5	I	LF	60	Y	G
40a	55	W	22	I	LF	220	Y	G
3	57	W	24.2	D	EX/P	180	Y	G
4	52	W	22.7	I	EX/P	140	Y	G
8	45	W	22.8	D	EX/P	60	Y	G
9	51	W	27.6	I	EX/P	80	Y	G
10	45	W	26.2	D	EX/P	70	Y	G
11	60	W	22	D	EX/P	60	Y	G
12	36	W	22.2	I	LF	120	Y	G
13	35	W	27.1	I	EX/P	110	Y	G
15	59	W	29.2	D	LD	300	Y	G
18	61	W	25.9	I	EX/P	60	Y	G
19	58	W	20.3	I	EX/P	60	Y	G
22	44	W	24.9	D	EX/P	120	Y	G
24	51	W	23.5	D	LD	280	Y	G
26	41	W	25.7	D	EX/P	100	Y	G
29	59	W	24	D	EX/P	60	Y	G
32	48	W	26.2	D	TRAM	160	Y	G
35	47	NW	23.1	D	EX/P	60	Y	G
36	51	W	20.5	I	EX/P	90	Y	G
41	53	NW	26.1	D	LF	150	Y	G
42	42	W	28.5	I	EX/P	70	Y	G
44	55	W	21.1	D	EX/P	60	Y	G
45	60	W	29.2	D	LD	70	Y	G
47	52	W	24.4	D	EX/P	60	Y	G
49	58	W	22.7	I	EX/P	80	Y	G
55	60	W	21.3	D	LD	190	Y	G
56	61	W	29.2	D	EX/P	60	Y	G
59	51	W	25.6	I	LF	105	Y	G
61	52	W	20.4	D	EX/P	70	Y	G
62	46	W	28.7	D	EX/P	90	Y	G
64	46	W	27.9	D	EX/P	80	Y	G
65	63	W	25	I	LF	100	Y	G
66	52	NW	26	D	EX/P	80	Y	G
67	56	W	22.9	I	LF	100	Y	G
70	35	W	23.3	D	TRAM	230	Y	G
73	60	W	30	D	LD	240	Y	G
76	66	W	24.8	D	EX/P	90	Y	G
77	52	W	27.8	D	EX/P	110	Y	G
78	36	W	27.8	D	EX/P	50	Y	G
81	52	W	20.8	I	EX/P	80	Y	G
83	58	W	23.4	D	EX/P	60	Y	G
84	35	W	27.1	I	EX/P	100	Y	G
85	45	W	29.2	I	EX/P	90	Y	G
87	58	W	29.8	I	LF	150	Y	G
88	45	W	21.4	I	EX/P	130	Y	G
90	47	W	27.1	D	EX/P	50	Y	G
94	50	W	25.2	I	EX/P	60	Y	G
98	59	W	25.3	I	LF	90	Y	G
100	48	W	28.5	I	LF	90	Y	G
101	63	W	29.8	I	LF	120	Y	G
103	43	NW	27.3	I	LF	150	Y	G
106	62	W	23.6	D	EX/P	120	Y	G
107	41	W	28.6	I	LF	120	Y	G
108	51	W	27.8	I	LF	120	Y	G
109	39	W	29.6	D	EX/P	80	Y	G
110	35	W	27.3	I	LF	120	Y	G
111	29	W	22.9	I	LF	110	Y	G
112	47	W	29.5	I	LF	130	Y	G
114	59	W	24.2	D	EX/P	110	Y	G
115	51	W	25.4	D	TRAM	300	Y	G
118	41	W	24.2	D	EX/P	100	Y	G
120	70	W	27.9	D	EX/P	100	Y	G
125	62	W	21.2	D	LD	250	Y	G
126	49	W	27.3	I	EX/P	60	Y	G
128	41	W	23	I	EX/P	60	Y	G
133	41	W	23.9	I	EX/P	90	Y	G
135	30	W	23.7	I	LF	90	Y	G
136	53	W	28.7	I	EX/P	80	Y	G
138	61	W	25.4	I	EX/P	90	Y	G
141	41	W	29.3	D	EX/P	60	Y	G
142	51	W	24	I	EX/P	100	Y	G
144	43	W	27.1	I	EX/P	210	Y	G
145	53	W	24.4	D	EX/P	90	Y	G
148	48	W	26	I	EX/P	70	Y	G
149	41	W	24.2	D	EX/P	60	Y	G
151	36	W	22.2	I	EX/P	60	Y	G
152	54	W	25	D	EX/P	70	Y	G
153	55	W	20.8	D	EX/P	90	Y	G
155	40	NW	25	D	TRAM	150	Y	G
156	47	W	24	D	EX/P	90	Y	G
160	49	W	22.1	I	LF	110	Y	G

## Sheet: Pre
Group II - Pre dressing
Protocol Number	HM Agar	Sabouroud	Teague - EMB	Blood Agar	Coagulase test	Glucose broth	Thioglycolate broth
5a	0	0	0	0		(-)	(-)
6a	2	0	0	0		(-)	(-)
7a	0	0	0	0		(-)	(-)
9a	0	0	0	0		(+)	(+)
10a	0	0	0	0		(-)	(-)
11a	4	0	0	0		(-)	(-)
12a	0	0	0	0		(-)	(-)
13a	0	0	0	0		(-)	(-)
14a	0	0	0	0		(+)	(-)
15a	0	0	0	0		(+)	(-)
16a	21	0	0	0		(+)	(+)
18a	0	0	0	0		(+)	(+)
19a	0	0	0	0		(+)	(+)
20a	32	0	0	27		(+)	(+)
25a	0	0	0	0		(-)	(+)
27a	0	0	0	0		(+)	(+)
30a	27	0	0	38		(+)	(+)
34a	0	0	0	0		(-)	(+)
38a	0	0	0	0		(-)	(-)
40a	0	0	0	0		(+)	(+)
3	0	0	0	0		(-)	(-)
4	0	0	0	0		(-)	(-)
8	0	0	0	0		(-)	(-)
9	0	0	0	0		(-)	(-)
10	0	0	0	0		(-)	(-)
11	0	0	0	0		(-)	(-)
12	0	0	0	0		(-)	(-)
13	0	0	0	0		(-)	(+)
15	0	0	0	0		(-)	(-)
18	0	0	0	0		(-)	(-)
19	0	0	0	0		(-)	(-)
22	0	0	0	0		(-)	(-)
24	0	0	0	0		(-)	(-)
26	0	0	0	0		(-)	(-)
29	0	0	0	0		(-)	(-)
32	1	0	51	4		(-)	(-)
35	0	0	0	1		(-)	(-)
36	0	0	0	0		(-)	(-)
41	0	0	0	0		(-)	(-)
42	0	0	0	0		(+)	(-)
44	0	0	0	30		(-)	(-)
45	56	0	0	61		(+)	(-)
47	0	0	0	33		(-)	(-)
49	0	0	0	0		(+)	(+)
55	9	0	0	300		(+)	(+)
56	2	0	0	0		(+)	(+)
59	0	0	0	0		(+)	(+)
61	0	0	0	0		(+)	(-)
62	0	0	0	0		(-)	(-)
64	3	0	0	5		(+)	(-)
65	83	0	0	132		(-)	(-)
66	0	0	0	0		(-)	(-)
67	0	0	0	0		(-)	(-)
70	0	0	0	0		(-)	(-)
73	26	0	0	44		(+)	(+)
76	2	0	0	4		(-)	(+)
77	1	0	0	3		(+)	(-)
78	0	0	0	0		(-)	(-)
81	0	0	0	0		(-)	(+)
83	0	0	0	0		(-)	(-)
84	0	0	0	0		(-)	(+)
85	0	0	0	0		(+)	(-)
87	0	0	0	0		(+)	(+)
88	2	0	0	4		(-)	(-)
90	0	0	0	0		(-)	(-)
94	0	0	0	0		(+)	(+)
98	0	0	0	0		(-)	(-)
100	1	0	0	4		(+)	(+)
101	0	0	0	0		(+)	(-)
103	8	0	0	0		(-)	(+)
106	0	0	0	0		(-)	(-)
107	0	0	0	0		(-)	(-)
108	0	0	0	1		(-)	(-)
109	0	0	0	0		(-)	(-)
110	0	0	0	0		(-)	(+)
111	86	0	0	106	S.aureus	(+)	(+)
112	0	0	0	0		(+)	(-)
114	6	0	0	5		(+)	(-)
115	0	0	0	0		(-)	(-)
118	0	0	0	0		(-)	(-)
120	0	0	0	0		(-)	(-)
125	0	0	0	0		(-)	(-)
126	0	0	0	0		(-)	(-)
128	0	0	0	0		(-)	(-)
133	0	0	0	0		(-)	(-)
135	0	0	0	0		(-)	(-)
136	0	0	0	0		(-)	(-)
138	0	0	0	0		(+)	(+)
141	0	0	0	0	S.aureus	(-)	(-)
142	0	0	0	2		(-)	(-)
144	2	0	0	12		(-)	(-)
145	0	0	0	0		(-)	(-)
148	1	0	0	2		(+)	(+)
149	0	0	0	0		(-)	(-)
151	0	0	0	0		(-)	(-)
152	0	0	0	0		(-)	(-)
153	0	0	0	0		(-)	(-)
155	0	0	0	0		(-)	(-)
156	0	0	0	0		(-)	(-)
160	0	0	0	0		(-)	(-)

## Sheet: PO6
Group II - PO6
								N = No		E = Excelent	G = Good	P = Poor	1 = 1 day
								Y = Yes		VG = Very Good	F = Fair		6 = 6 days
Protocol Number	HM Agar	Sabouroud	Teague - EMB	Blood Agar	Coagulase test	Glucose broth	Thioglycolate broth	SSI	Time to SSI onset (weeks)	Safety	Comfort	Convenience	Preference
5a	0	0	0	0		(-)	(-)	N		E	E	E	6
6a	18	0	0	23		(-)	(-)	N		VG	VG	VG	6
7a	0	0	0	0		(-)	(-)	N		VG	E	E	6
9a	0	0	0	0		(-)	(+)	N		VG	VG	VG	6
10a	300	0	0	300		(-)	(-)	N
11a	0	0	0	0		(-)	(-)	N		E	VG	E	6
12a	0	0	0	0		(-)	(-)	N		E	G	G	6
13a	2	0	0	0		(-)	(-)	N		E	E	E	6
14a	0	0	0	4		(+)	(+)	N		E	VG	VG	6
15a	0	0	0	0		(+)	(-)	N		E	E	E	6
16a	6	0	0	9		(+)	(+)	N		E	E	E	6
18a	0	0	0	0		(+)	(+)	Y	2	G	G	G	6
19a	300	0	0	300		(+)	(+)	N		VG	G	VG	6
20a	0	0	0	0		(-)	(+)	N		G	G	G	1
25a	0	0	0	0		(-)	(+)	N		E	E	E	6
27a	0	0	0	0		(-)	(-)	N		E	G	E	6
30a	0	0	0	0		(-)	(-)	N		E	E	E	6
34a	0	0	0	0		(-)	(-)	N		E	E	E	6
38a	0	0	0	0		(-)	(-)	N		E	E	E	6
40a	0	0	0	0		(-)	(-)	N		E	E	E	6
3	0	0	0	0		(-)	(-)	N		VG	G	G	6
4	0	0	0	0		(-)	(-)	N		E	VG	VG	6
8	0	0	0	0		(+)	(+)	N		G	VG	E	1
9	0	0	0	0		(+)	(+)	N		E	E	E	6
10	33	0	0	27		(+)	(+)	N		E	E	E	6
11	0	0	0	0		(-)	(-)	N		VG	VG	E	6
12	0	0	0	0		(+)	(+)	N		E	VG	E	6
13	0	0	0	0		(-)	(+)	N		VG	E	VG	6
15	0	0	0	0		(-)	(-)	Y	3	E	E	E	6
18	0	0	0	0		(-)	(-)	N		E	E	E	6
19	0	0	0	0		(-)	(-)	N		E	VG	E	6
22	0	0	0	0		(-)	(-)	N		E	G	E	6
24	0	0	0	0		(-)	(-)	N		E	E	E	6
26	0	0	0	0		(-)	(-)	N		E	E	E	6
29	0	0	0	10		(-)	(-)	N		E	G	G	6
32	0	0	0	0		(-)	(-)	N		E	E	VG	6
35	0	0	0	0		(-)	(-)	N		E	E	G	1
36	0	0	0	0		(+)	(-)	N		E	E	E	6
41	0	0	0	0		(-)	(+)	N		VG	G	G	1
42	0	0	0	0		(-)	(-)	N		E	E	E	6
44	0	0	0	20		(-)	(-)	N		E	VG	G	6
45	EXCLUDED	dressing wet 2nd day PO
47	0	0	0	0		(-)	(-)	N		E	E	E	6
49	0	0	0	0		(-)	(-)	N		E	E	VG	6
55	0	0	0	0		(+)	(-)	N
56	0	0	0	0		(+)	(-)	N		E	E	E	6
59	26	0	0	52		(+)	(+)	N		E	E	E	6
61	0	0	0	0		(+)	(-)	N		VG	G	G	6
62	0	0	0	0		(-)	(-)	N		VG	VG	VG	6
64	6	0	0	6		(+)	(+)	N		E	VG	G	6
65	0	0	0	0		(+)	(-)	N		E	E	E	6
66	EXCLUDED	did not return to follow up after 1 year
67	0	0	0	0		(-)	(-)	N		E	E	E	6
70	0	0	0	0		(-)	(-)	N		E	E	E	6
73	0	0	0	0		(+)	(-)	N		VG	VG	VG	1
76	2	0	0	1		(-)	(-)	N		E	VG	G	6
77	45	0	0	57		(+)	(+)	N		E	G	G	6
78	0	0	0	0		(-)	(-)	N		E	E	E	6
81	EXCLUDED	dressing wet 3rd day PO
83	2	0	0	10		(-)	(-)	N		E	E	E	6
84	0	0	0	0		(-)	(-)	N		E	E	E	6
85	0	0	0	0		(+)	(+)	N		E	G	E	1
87	0	0	0	0		(-)	(-)	N		E	E	VG	6
88	3	0	0	5		(-)	(-)	N
90	0	0	0	0		(-)	(-)	N		E	G	G	6
94	0	0	0	0		(-)	(-)	N		E	E	VG	6
98	0	0	0	0		(-)	(-)	N
100	0	0	0	0		(-)	(-)	N		E	E	VG	6
101	0	0	0	0		(-)	(-)	N		E	E	VG	6
103	0	0	0	0		(-)	(-)	N
106	0	0	0	0		(-)	(-)	N		E	VG	G	6
107	0	0	0	0		(-)	(-)	N		E	VG	E	6
108	0	0	0	0		(-)	(-)	N		VG	E	VG	6
109	EXCLUDED	removed dressing 5th day PO
110	EXCLUDED	dressing removed by mastologist 5th day PO
111	11	0	0	15		(+)	(+)	N		E	VG	VG	6
112	0	0	0	0		(-)	(-)	N		E	E	E	6
114	0	0	0	0		(-)	(-)	N		E	E	E	6
115	EXCLUDED	dressing wet 2nd day PO
118	0	0	0	0		(-)	(-)	N		E	VG	VG	6
120	0	0	0	0		(-)	(-)	N		E	E	E	6
125	0	0	0	0		(-)	(-)	N
126	0	0	0	0		(-)	(-)	N
128	0	0	0	0		(-)	(-)	N		E	E	E	6
133	0	0	0	0		(+)	(+)	N		E	E	E	6
135	0	0	0	0		(+)	(+)	N		E	E	E	6
136	0	0	0	0		(-)	(-)	Y	9	VG	VG	VG	1
138	0	0	0	0		(-)	(-)	N		E	VG	VG	6
141	0	0	0	0		(-)	(-)	N
142	EXCLUDED	did not return to follow up on day 6
144	EXCLUDED	dressing wet 2nd day PO
145	0	0	0	0		(-)	(-)	N
148	58	0	0	197		(+)	(+)	N		E	E	VG	6
149	7	0	0	12		(-)	(-)	N
151	0	0	0	0		(-)	(-)	N		G	G	G	6
152	0	0	0	0		(-)	(-)	N		E	E	E	6
153	0	0	0	0		(-)	(-)	N		E	E	E	6
155	0	0	0	0		(-)	(-)	N
156	0	0	0	0		(-)	(-)	N		E	G	E	6
160	1	0	0	0		(+)	(-)	N		E	E	E	6
